# Supplementary material for: Bacterial Antibiotic Resistance: The Most Critical Pathogens
Source: Pathogens. 2021 Oct 12;10(10):1310. doi: 10.3390/pathogens10101310 (PMC8541462; doi:10.3390/pathogens10101310)
Supplement: Supplementary file 1 [file pathogens-10-01310-s001.zip]

Archive with 1 entries (1 files):
- pathogens-1408896-supplementary.pdf
